# Supplementary material for: Network pharmacology analysis and molecular docking to unveil the potential mechanisms of San-Huang-Chai-Zhu formula treating cholestasis
Source: PLoS One. 2022 Feb 23;17(2):e0264398. doi: 10.1371/journal.pone.0264398 (PMC8865668; doi:10.1371/journal.pone.0264398)
Supplement: S1 Table — (XLSX) [file pone.0264398.s002.xlsx]

## Sheet: Choleatasis-related targets
Table S1. Choleatasis-related targets from public databases.
from GeneCard (56)	from OMIM (28)	from DisGeNET (420)	Combination (449)
USP53	ABCB11	ABCC2	ABCC2
ATP8B1	ABCB4	CYP7A1	CYP7A1
ABCB11	TJP2	NR1H4	NR1H4
ABCB4	NR1H4	ABCB11	ABCB11
NR1H4	VIPAS39	ABCC3	ABCC3
VPS33B	LCS1	CAT	CAT
SLC25A13	VPS33B	IGF1	IGF1
VIPAS39	ATP8B1	CFTR	CFTR
HSD3B7	BSEP	NQO1	NQO1
TJP2	PGY3	CYP27A1	CYP27A1
JAG1	ZO2	POMC	POMC
ABCC2	FXR	BCS1L	BCS1L
GGT1	VIPAR	BLVRA	BLVRA
GPT	CHLS	FGA	FGA
SLC10A1	FIC1	NFE2L2	NFE2L2
ABCC3	SPGP	TNF	TNF
ABCC4	MDR3	MYO5B	MYO5B
NR1I2	PFIC4	SLC51B	SLC51B
CYP7A1	RIP14	SLC51A	SLC51A
SLC51B	SPE39	EGR1	EGR1
SLC10A2	BRIC	SERPINA1	SERPINA1
NR1I3	PFIC2	MPV17	MPV17
SLCO1B1	ICP3	RDX	RDX
F2	PFIC5	HNF1B	HNF1B
NR0B2	C14orf133	MIR143	MIR143
UTP4	PFIC1	SLC23A2	SLC23A2
BLVRA	BRIC2	IL6	IL6
ALPP	ICP1	CYP8B1	CYP8B1
CCK		DGUOK	DGUOK
TFAM		TMED7	TMED7
HNF4A		MIR361	MIR361
NOTCH2		MIR337	MIR337
SLC17A5		NFXL1	NFXL1
NR1H2		SERPINE1	SERPINE1
SLC4A2		PON1	PON1
HNF1B		MIR377	MIR377
CYP27A1		NOS2	NOS2
SERPINA1		DNAJB9	DNAJB9
LAP3		CXCL8	CXCL8
CYP3A4		KANK1	KANK1
CP		ID4	ID4
SLC22A2		ICAM1	ICAM1
LCS1		CXCL2	CXCL2
LCAT		GNAS	GNAS
ALB		ERLEC1	ERLEC1
ABCB7		HACL1	HACL1
SLPI		RFLNB	RFLNB
HADHA		LIPA	LIPA
GCG		MIRLET7B	MIRLET7B
GPBAR1		MIR99A	MIR99A
CYP7B1		MIR27B	MIR27B
BCS1L		MIR24-1	MIR24-1
SLCO1A2		MIR218-1	MIR218-1
TNF		MIR190A	MIR190A
IL6		MIR185	MIR185
SLC51A		MIR130B	MIR130B
		MIRLET7I	MIRLET7I
		LY96	LY96
		SLC23A1	SLC23A1
		REEP5	REEP5
		VIL1	VIL1
		VCAM1	VCAM1
		NR1H2	NR1H2
		TLR2	TLR2
		MIR411	MIR411
		SULT2B1	SULT2B1
		SRP72	SRP72
		UBA5	UBA5
		HSD3B7	HSD3B7
		NPL	NPL
		PAN2	PAN2
		CYP7B1	CYP7B1
		CADPS2	CADPS2
		F2RL3	F2RL3
		NR1I2	NR1I2
		DGAT2	DGAT2
		TMEM117	TMEM117
		CFHR5	CFHR5
		AKR1D1	AKR1D1
		SORL1	SORL1
		SLC30A10	SLC30A10
		C4orf19	C4orf19
		WIPI1	WIPI1
		GTPBP2	GTPBP2
		SLC10A7	SLC10A7
		ABCB4	ABCB4
		PDYN	PDYN
		HAO2	HAO2
		MAPK13	MAPK13
		BEX4	BEX4
		DNAJC12	DNAJC12
		SNAI1	SNAI1
		SLC16A2	SLC16A2
		ALDH8A1	ALDH8A1
		CCL7	CCL7
		SORT1	SORT1
		RELA	RELA
		BCAT1	BCAT1
		BAAT	BAAT
		SERPINA5	SERPINA5
		ALDH1B1	ALDH1B1
		HJV	HJV
		CYP1A2	CYP1A2
		NR1H3	NR1H3
		BTG3	BTG3
		AGT	AGT
		FAH	FAH
		MAPK14	MAPK14
		MIR875	MIR875
		NIBAN1	NIBAN1
		HOGA1	HOGA1
		MBOAT1	MBOAT1
		ABCC4	ABCC4
		NR1I3	NR1I3
		SLCO1B3	SLCO1B3
		SLC10A1	SLC10A1
		CD14	CD14
		IL1A	IL1A
		GSTM1	GSTM1
		IL4	IL4
		G6PD	G6PD
		LAMP2	LAMP2
		PRKAA1	PRKAA1
		HP	HP
		CYP3A5	CYP3A5
		ID1	ID1
		TJP1	TJP1
		TIMP1	TIMP1
		MAOB	MAOB
		MMP2	MMP2
		NOS3	NOS3
		APOC3	APOC3
		ABCG8	ABCG8
		ARNTL	ARNTL
		ARG1	ARG1
		CYP2B6	CYP2B6
		PDGFB	PDGFB
		PYGM	PYGM
		ADH5	ADH5
		OTC	OTC
		COL1A1	COL1A1
		ABCG5	ABCG5
		ENG	ENG
		ADAMTS13	ADAMTS13
		XDH	XDH
		CLOCK	CLOCK
		GSTP1	GSTP1
		CD44	CD44
		ALDH1L1	ALDH1L1
		JAG1	JAG1
		TFAM	TFAM
		XPR1	XPR1
		GGTLC1	GGTLC1
		PHKG2	PHKG2
		NPHP3	NPHP3
		GFM1	GFM1
		B2M	B2M
		COG6	COG6
		INSR	INSR
		FARSB	FARSB
		PHKA2	PHKA2
		AMACR	AMACR
		PCSK1	PCSK1
		DCDC2	DCDC2
		SAA1	SAA1
		ANKS6	ANKS6
		ATP8B1	ATP8B1
		LYZ	LYZ
		GLIS3	GLIS3
		IFT172	IFT172
		WDR35	WDR35
		HADHA	HADHA
		AP1S1	AP1S1
		APOA1	APOA1
		NEK8	NEK8
		IFT140	IFT140
		HBB	HBB
		STAT1	STAT1
		ALG8	ALG8
		HSD17B4	HSD17B4
		HFE	HFE
		FH	FH
		COL6A1	COL6A1
		ADK	ADK
		LOC102724197	LOC102724197
		HADHB	HADHB
		GGTLC3	GGTLC3
		GGT2	GGT2
		GGTLC4P	GGTLC4P
		GGTLC5P	GGTLC5P
		GPT	GPT
		GGT1	GGT1
		SYCE1L	SYCE1L
		FGF19	FGF19
		KLHL1	KLHL1
		SIRT1	SIRT1
		PPARA	PPARA
		NLRP3	NLRP3
		ABCG2	ABCG2
		GPBAR1	GPBAR1
		CYP3A4	CYP3A4
		MINDY4	MINDY4
		SLC10A2	SLC10A2
		AQP1	AQP1
		MAPK8	MAPK8
		VDR	VDR
		LCS1	LCS1
		GABPA	GABPA
		PIK3CG	PIK3CG
		MMP7	MMP7
		ABCB1	ABCB1
		UTP4	UTP4
		CCN2	CCN2
		PIK3CB	PIK3CB
		CTNNB1	CTNNB1
		PPARG	PPARG
		MAPK1	MAPK1
		UGT1A3	UGT1A3
		PIK3CD	PIK3CD
		CASR	CASR
		CXADR	CXADR
		TRIM13	TRIM13
		KRT7	KRT7
		PRKAR1A	PRKAR1A
		ANPEP	ANPEP
		AQP8	AQP8
		ABCD1	ABCD1
		CXADRP1	CXADRP1
		SPG7	SPG7
		HSPB2	HSPB2
		HSPB1	HSPB1
		IL1B	IL1B
		ACTB	ACTB
		CXCR2	CXCR2
		SCYL1	SCYL1
		NR3C1	NR3C1
		PTBP1	PTBP1
		UGT2B4	UGT2B4
		SLC22A1	SLC22A1
		PIK3CA	PIK3CA
		MIR21	MIR21
		ARR3	ARR3
		HSPB3	HSPB3
		SLC17A5	SLC17A5
		NOTCH2	NOTCH2
		OPRM1	OPRM1
		MAFG	MAFG
		HMGB1	HMGB1
		HMOX1	HMOX1
		FOXA2	FOXA2
		HNF4A	HNF4A
		ONECUT1	ONECUT1
		PCSK9	PCSK9
		TP53	TP53
		ACTG2	ACTG2
		OPN4	OPN4
		TRPC5	TRPC5
		GUCY2D	GUCY2D
		GSTA1	GSTA1
		CCR2	CCR2
		CD34	CD34
		SUMO1	SUMO1
		CHIT1	CHIT1
		ALPP	ALPP
		MIR873	MIR873
		CYGB	CYGB
		SEC14L2	SEC14L2
		HEY2	HEY2
		CELA3B	CELA3B
		RHBDF2	RHBDF2
		SOX9	SOX9
		C1QTNF1	C1QTNF1
		SST	SST
		FOXF1	FOXF1
		SULT1E1	SULT1E1
		PRRT2	PRRT2
		TAPBP	TAPBP
		KLF5	KLF5
		TAC1	TAC1
		KIAA0586	KIAA0586
		SULT2A1	SULT2A1
		HRAS	HRAS
		STK11	STK11
		CTHRC1	CTHRC1
		PPARGC1A	PPARGC1A
		BCAP31	BCAP31
		FBN2	FBN2
		GNMT	GNMT
		CLDN1	CLDN1
		NR0B2	NR0B2
		PDLIM3	PDLIM3
		SLCO3A1	SLCO3A1
		CASP8	CASP8
		ATP8A1	ATP8A1
		ATRNL1	ATRNL1
		PSC	PSC
		SLC25A13	SLC25A13
		USO1	USO1
		RIPK1	RIPK1
		TNFSF10	TNFSF10
		RAB11A	RAB11A
		PROM1	PROM1
		SIT1	SIT1
		IKBKG	IKBKG
		PLA2G6	PLA2G6
		CASP1	CASP1
		NXF1	NXF1
		CXCR3	CXCR3
		ADIPOQ	ADIPOQ
		GPER1	GPER1
		EZR	EZR
		PRDX4	PRDX4
		CCL27	CCL27
		TJP2	TJP2
		VPS33B	VPS33B
		ABCB6	ABCB6
		S1PR2	S1PR2
		IL33	IL33
		AMFR	AMFR
		FGF21	FGF21
		SLCO1B1	SLCO1B1
		ASRGL1	ASRGL1
		RN7SL263P	RN7SL263P
		ATHS	ATHS
		CALCA	CALCA
		SLC22A7	SLC22A7
		SLPI	SLPI
		KRT19	KRT19
		FBL	FBL
		LOXL2	LOXL2
		AKT1	AKT1
		PHB	PHB
		EPHB2	EPHB2
		EPAS1	EPAS1
		PEX1	PEX1
		MIR148A	MIR148A
		ABCA1	ABCA1
		PKHD1	PKHD1
		PLA2G1B	PLA2G1B
		PLA2G2A	PLA2G2A
		POU5F1	POU5F1
		UGT1A6	UGT1A6
		UGT1A7	UGT1A7
		UGT1A8	UGT1A8
		UGT1A10	UGT1A10
		USP53	USP53
		POU2F1	POU2F1
		FLNB	FLNB
		PLEC	PLEC
		GOLM1	GOLM1
		DLAT	DLAT
		NPY	NPY
		CYP17A1	CYP17A1
		NGF	NGF
		CYP26A1	CYP26A1
		DCN	DCN
		ACE	ACE
		DEFB1	DEFB1
		MAT1A	MAT1A
		MAX	MAX
		NOTCH3	NOTCH3
		NPC1	NPC1
		MAF	MAF
		CYP2C19	CYP2C19
		CYP2C9	CYP2C9
		CYP2C18	CYP2C18
		SOST	SOST
		CYP2D6	CYP2D6
		NOX4	NOX4
		E2F1	E2F1
		MIR378A	MIR378A
		AFP	AFP
		MME	MME
		UGT1A4	UGT1A4
		SLC22A3	SLC22A3
		ADH1A	ADH1A
		IL2	IL2
		BCL3	BCL3
		F2R	F2R
		ALB	ALB
		BCL2	BCL2
		RARA	RARA
		KMT2C	KMT2C
		PCTP	PCTP
		S100A12	S100A12
		CLTA	CLTA
		VIPAS39	VIPAS39
		ALDH1A1	ALDH1A1
		F3	F3
		SLC4A2	SLC4A2
		APOE	APOE
		POU5F1P4	POU5F1P4
		CLU	CLU
		POU5F1P3	POU5F1P3
		IGF1R	IGF1R
		RBPJ	RBPJ
		PTPRC	PTPRC
		AQP2	AQP2
		PRKCB	PRKCB
		PRKCA	PRKCA
		PRKAA2	PRKAA2
		MEG3	MEG3
		CTLA4	CTLA4
		NAT10	NAT10
		ANO1	ANO1
		AVP	AVP
		AANAT	AANAT
		UNC45A	UNC45A
		MAPK3	MAPK3
		KRAS	KRAS
		ESR1	ESR1
		ITGAM	ITGAM
		NLN	NLN
		MIR506	MIR506
		PTGDS	PTGDS
		CLDN7	CLDN7
		ITPR3	ITPR3
		ASPG	ASPG
		CCBE1	CCBE1
		UGT1A1	UGT1A1
			F2
			CCK
			LAP3
			CP
			SLC22A2
			LCAT
			ABCB7
			GCG
			SLCO1A2
			BSEP
			PGY3
			ZO2
			FXR
			VIPAR
			CHLS
			FIC1
			SPGP
			MDR3
			PFIC4
			RIP14
			SPE39
			BRIC
			PFIC2
			ICP3
			PFIC5
			C14orf133
			PFIC1
			BRIC2
			ICP1
