# Supplementary material for: Network pharmacology analysis and molecular docking to unveil the potential mechanisms of San-Huang-Chai-Zhu formula treating cholestasis
Source: PLoS One. 2022 Feb 23;17(2):e0264398. doi: 10.1371/journal.pone.0264398 (PMC8865668; doi:10.1371/journal.pone.0264398)
Supplement: S2 Table — (XLSX) [file pone.0264398.s003.xlsx]

## Sheet: Compounds and targets
Table S2. 162 active compounds and 457 corresponding targets of SHCZF.
Chem ID	Chem Name	Gene ID	Target Name
c177	beta-elemene	836	CASP3
c1283	fraxetin	7124	TNF
c236	Hirsutrin	4843	NOS2
c2617	Cyclopentenone	1543	CYP1A1
c812	Obacunone	2641	GCG
c31	o-Thymol	5468	PPARG
c308	tetradecane	847	CAT
c324	nonanoic acid	207	AKT1
c1018	aloe-emodin	231	AKR1B1
c171	beta-elemene	4846	NOS3
c44	paeonol	842	CASP9
c720	angelicin	213	ALB
c412	angelicin	5447	POR
c1256	PCR	7157	TP53
c2620	o-caffeoylquinic acid	183	AGT
c23	thymol	54600	UGT1A9
c32	oleanolic acid	551	AVP
c30	farnesol	351	APP
c24	alpha-humulene	3725	JUN
c2614	rutaecarpine	5465	PPARA
c956	Baicalin	596	BCL2
c153	esculetin	1544	CYP1A2
c1300	py	3569	IL6
c868	MTL	4552	MTRR
c468	genipin	5122	PCSK1
c5	3,4,5-trihydroxybenzoic acid	1906	EDN1
c122	beta-sitosterol	3576	CXCL8
c112	Scopoletol	54331	GNG2
c1301	puerarin	841	CASP8
c1134	rottlerin	122970	ACOT4
c174	eugenol	3827	KNG1
c2188	chrysin	10287	RGS19
c899	isoliquiritigenin	10965	ACOT2
c466	ursolic acid	1559	CYP2C9
c583	berberine	3356	HTR2A
c306	Heptadekan	5290	PIK3CA
c771	emodin	54575	UGT1A10
c1258	IPH	54576	UGT1A8
c406	acetic acid	54577	UGT1A7
c527	methyl palmitate	54658	UGT1A1
c787	hexanal	5594	MAPK1
c790	Apocynin	5743	PTGS2
c585	berberine	623	BDKRB1
c145	scoparone	641371	ACOT1
c1556	(-)-Epicatechin-pentaacetate	64407	RGS18
c1047	alpha-limonene	885	CCK
c34	kaempferol	10316	NMUR1
c408	isorhamnetin	10874	NMU
c255	Nonanal	129521	NMS
c505	trans-2,4-decadienal	1576	CYP3A4
c303	WLN: VH6	19	ABCA1
c1240	2,4-Heptdienal	1902	LPAR1
c1153	PTL	218	ALDH3A1
c1562	PIT	224	ALDH3A2
c41	Hyacinthin	23566	LPAR3
c127	Stigmasterol	2358	FPR2
c415	capsaicin	2840	GPR17
c1280	PHPH	2847	MCHR1
c101	linalool	301	ANXA1
c626	Methose	338	APOB
c4435	glutamate	4353	MPO
c232	Hemo-sol	5020	OXT
c503	alpha-linolenic acid	5047	PAEP
c121	l-carvone	5367	PMCH
c117	caffeic acid	5599	MAPK8
c1330	scatole	56923	NMUR2
c26	quercetin	57121	LPAR5
c837	Decanal	594857	NPS
c1559	rhein	6288	SAA1
c1260	Hexadienal	6714	SRC
c4437	fructose	7299	TYR
c258	Physcion	84539	MCHR2
c777	Crysophanol	9170	LPAR2
c2619	Auraptene	142	PARP1
c65	Guasol	1565	CYP2D6
c1303	adonitol	2864	FFAR1
c393	IFP	567	B2M
c318	zoomaric acid	6863	TAC1
c639	trans-2-nonenal	6869	TACR1
c149	Hexenal	9407	TMPRSS11D
c474	geniposide	11332	ACOT7
c695	EUG	148	ADRA1A
c1265	Methyl naphthalene	1557	CYP2C19
c826	DMR	156	GRK2
c1568	rhapontigenin	1571	CYP2E1
c275	oleic acid	1579	CYP4A11
c3902	crocetin	2149	F2R
c12	L-Lysin	2150	F2RL1
c4438	histidine	222545	GPRC6A
c226	guanidine	23236	PLCB1
c115	EIC	2520	GAST
c211	naphthalene	2642	GCGR
c51	myristic acid	2693	GHSR
c625	Gulutamine	2796	GNRH1
c800	PLO	2798	GNRHR
c1277	PAC	2869	GRK5
c175	palmitic acid	2911	GRM1
c276	stearic acid	2915	GRM5
c699	isoimperatorin	3060	HCRT
c1284	GLB	3269	HRH1
c199	vanillin	3383	ICAM1
c2613	PEA	387129	NPSR1
c1560	Serotonin	4295	MLN
c313	citric acid	4922	NTS
c132	DBP	5028	P2RY1
c273	caprylic acid	5031	P2RY6
c681	Germacron	5330	PLCB2
c14	L-Limonen	5331	PLCB3
c1292	(+)-trans-Carveol	5595	MAPK3
c205	cinnamic acid	5970	RELA
c620	LPG	5997	RGS2
c4272	13657-68-6	6865	TACR2
c528	menthyl acetate	6866	TAC3
c33	lauric acid	6915	TBXA2R
c298	succinic acid	886	CCKAR
c59	hexanoic acid	10161	LPAR6
c52	Pentadecylic acid	10800	CYSLTR1
c436	Lutein	10886	NPFFR2
c1257	WLN: QV4	10887	PROKR1
c804	limonin	10911	UTS2
c125	coumarin	1128	CHRM1
c1026	UND	1131	CHRM3
c630	uridine	1133	CHRM5
c1503	palmatine	115557	ARHGEF25
c40	WLN: VHR	1241	LTB4R
c502	Furol	128674	PROKR2
c635	Istidina	146	ADRA1D
c363	protocatechuic acid	147	ADRA1B
c146	cis-Carveol	185	AGTR1
c936	isoferulic acid	1907	EDN2
c305	OYA	1908	EDN3
c4436	phenylalanine	1909	EDNRA
c627	DTY	1910	EDNRB
c570	Fumarine	2151	F2RL2
c369	(Z,Z)-farnesol	2167	FABP4
c1565	DLA	23620	NTSR2
c310	octanol	257313	UTS2B
c1248	Hypnon	27334	P2RY10
c1937	jatrorrhizine	2767	GNA11
c619	PHA	2769	GNA15
c632	L-Valin	2776	GNAQ
c256	geraniol	2797	GNRH2
c901	MAE	2828	GPR4
c633	L-Ile	2829	XCR1
c201	MYS	2837	UTS2R
c628	DIBP	2862	MLNR
c1250	DEP	2865	FFAR3
c631	Prolinum	2867	FFAR2
c1282	Ethyl protocatechuate	2922	GRP
c447	gallocatechin	2925	GRPR
c4441	L-valine	29933	GPR132
c116	Methyleugenol	3061	HCRTR1
c302	2-heptanone	3062	HCRTR2
c792	heptanoic acid	3357	HTR2B
c70	TDA	3358	HTR2C
c1296	Azole	347148	QRFP
c2231	Isocorypalmine	348	APOE
c534	geraniol	3814	KISS1
c1020	l-Menthone	4129	MAOB
c714	Heptanol	4828	NMB
c1286	(E)-non-2-en-4-one	4829	NMBR
c4440	lysine	4923	NTSR1
		5021	OXTR
		5029	P2RY2
		5328	PLAU
		5444	PON1
		54659	UGT1A3
		552	AVPR1A
		56413	LTB4R2
		570	BAAT
		57105	CYSLTR2
		5731	PTGER1
		5733	PTGER3
		5737	PTGFR
		60675	PROK2
		6375	XCL1
		64106	NPFFR1
		6846	XCL2
		6870	TACR3
		7099	TLR4
		7200	TRH
		7201	TRHR
		7204	TRIO
		8111	GPR68
		84109	QRFPR
		84432	PROK1
		84634	KISS1R
		8477	GPR65
		8620	NPFF
		887	CCKBR
		8997	KALRN
		9002	F2RL3
		94233	OPN4
		9630	GNA14
		1666	DECR1
		2099	ESR1
		2180	ACSL1
		2181	ACSL3
		2353	FOS
		4318	MMP9
		54205	CYCS
		7174	TPP2
		8856	NR1I2
		9520	NPEPPS
		217	ALDH2
		2806	GOT2
		3162	HMOX1
		3586	IL10
		3630	INS
		4128	MAOA
		5243	ABCB1
		55301	OLAH
		1581	CYP7A1
		199974	CYP4Z1
		2923	PDIA3
		3105	HLA-A
		3106	HLA-B
		338557	FFAR4
		3553	IL1B
		4312	MMP1
		4886	NPY1R
		51228	GLTP
		55556	ENOSF1
		5644	PRSS1
		5947	RBP1
		598	BCL2L1
		6233	RPS27A
		6319	SCD
		6401	SELE
		6667	SP1
		6721	SREBF2
		7097	TLR2
		7366	UGT2B15
		152	ADRA2C
		1520	CTSS
		1558	CYP2C8
		1990	CELA1
		216	ALDH1A1
		2168	FABP1
		2171	FABP5
		23411	SIRT1
		240	ALOX5
		2695	GIP
		2936	GSR
		3091	HIF1A
		3107	HLA-C
		335	APOA1
		336	APOA2
		3949	LDLR
		4012	LNPEP
		4035	LRP1
		4647	MYO7A
		501	ALDH7A1
		51586	MED15
		51752	ERAP1
		54578	UGT1A6
		55748	CNDP2
		5682	PSMA1
		5685	PSMA4
		5686	PSMA5
		5689	PSMB1
		5690	PSMB2
		5695	PSMB7
		5699	PSMB10
		5714	PSMD8
		5717	PSMD11
		5925	RB1
		6256	RXRA
		6347	CCL2
		64167	ERAP2
		642	BLMH
		6520	SLC3A2
		6774	STAT3
		7311	UBA52
		7314	UBB
		7316	UBC
		7376	NR1H2
		7852	CXCR4
		8648	NCOA1
		10082	GPC6
		10197	PSME3
		10213	PSMD14
		108	ADCY2
		10952	SEC61B
		114	ADCY8
		122706	PSMB11
		1311	COMP
		143471	PSMA8
		1555	CYP2B6
		1815	DRD4
		196	AHR
		2147	F2
		2170	FABP3
		2182	ACSL4
		219	ALDH1B1
		221914	GPC2
		223	ALDH9A1
		2239	GPC4
		2262	GPC5
		23198	PSME4
		23305	ACSL6
		23480	SEC61G
		2719	GPC3
		2817	GPC1
		284541	CYP4A22
		2950	GSTP1
		29927	SEC61A1
		3156	HMGCR
		3339	HSPG2
		345	APOC3
		3667	IRS1
		375790	AGRN
		4023	LPL
		4036	LRP2
		4986	OPRK1
		4988	OPRM1
		51703	ACSL5
		5319	PLA2G1B
		5320	PLA2G2A
		5443	POMC
		55176	SEC61A2
		5684	PSMA3
		5687	PSMA6
		5688	PSMA7
		5692	PSMB4
		5693	PSMB5
		5694	PSMB6
		5700	PSMC1
		5701	PSMC2
		5702	PSMC3
		5704	PSMC4
		5705	PSMC5
		5706	PSMC6
		5707	PSMD1
		5708	PSMD2
		5709	PSMD3
		5710	PSMD4
		5711	PSMD5
		5713	PSMD7
		5715	PSMD9
		5716	PSMD10
		5718	PSMD12
		5719	PSMD13
		5720	PSME1
		5721	PSME2
		5817	PVR
		6121	RPE65
		6382	SDC1
		6383	SDC2
		6385	SDC4
		6720	SREBF1
		7057	THBS1
		7058	THBS2
		7059	THBS3
		7060	THBS4
		7412	VCAM1
		7804	LRP8
		79017	GGCT
		811	CALR
		9227	LRAT
		9491	PSMF1
		9672	SDC3
		9861	PSMD6
		9970	NR1I3
		10062	NR1H3
		100996758	NPY4R2
		107	ADCY1
		109	ADCY3
		111	ADCY5
		112	ADCY6
		113	ADCY7
		115	ADCY9
		1268	CNR1
		134	ADORA1
		135	ADORA2A
		1432	MAPK14
		150	ADRA2A
		1580	CYP4B1
		1728	NQO1
		1813	DRD2
		1956	EGFR
		196883	ADCY4
		1991	ELANE
		2028	ENPEP
		220	ALDH1A3
		222	ALDH3B2
		2539	G6PD
		30814	PLA2G2E
		3135	HLA-G
		3480	IGF1R
		4887	NPY2R
		4889	NPY5R
		5375	PMP2
		5646	PRSS3
		5742	PTGS1
		627	BDNF
		6513	SLC2A1
		6517	SLC2A4
		6817	SULT1A1
		760	CA2
		79152	FA2H
		8989	TRPA1
		9370	ADIPOQ
		9429	ABCG2
		1080	CFTR
		10891	PPARGC1A
		11001	SLC27A2
		11255	HRH3
		123	PLIN2
		1269	CNR2
		1374	CPT1A
		1437	CSF2
		1506	CTRL
		1511	CTSG
		1553	CYP2A13
		1644	DDC
		1738	DLD
		2033	EP300
		2194	FASN
		23428	SLC7A8
		2475	MTOR
		260293	CYP4X1
		26279	PLA2G2D
		27158	NDOR1
		2805	GOT1
		2932	GSK3B
		32	ACACB
		3350	HTR1A
		3351	HTR1B
		34	ACADM
		3552	IL1A
		367	AR
		376497	SLC27A1
		384	ARG2
		4313	MMP2
		4792	NFKBIA
		5598	MAPK7
		5603	MAPK13
		57016	AKR1B10
		5770	PTPN1
		57834	CYP4F11
		59340	HRH4
		6095	RORA
		64240	ABCG5
		64241	ABCG8
		66002	CYP4F12
		6822	SULT2A1
		7054	TH
		7153	TOP2A
		7173	TPO
		7351	UCP2
		7367	UGT2B17
		7442	TRPV1
		7915	ALDH5A1
		8659	ALDH4A1
		8800	PEX11A
		8972	MGAM
